# Supplementary material for: A Study of the Literature on Intrauterine Treatment Options for Chronic Placental Insufficiency with Intrauterine Growth Restriction Using Intrauterine Intravascular Amino Acid Supplementation
Source: Life (Basel). 2023 May 23;13(6):1232. doi: 10.3390/life13061232 (PMC10302609; doi:10.3390/life13061232)
Supplement: Supplementary file 1 [file life-13-01232-s001.zip]

Archive with 1 entries (1 files):
- life-2269063-supplementary.mp4
